# Supplementary material for: The Role of Caregivers in Preventing and Managing Malnutrition Among Older Adults: A Narrative Review
Source: Nutrients. 2026 Mar 19;18(6):982. doi: 10.3390/nu18060982 (PMC13029402; doi:10.3390/nu18060982)
Supplement: Supplementary file 1 [file nutrients-18-00982-s001.zip]

Archive with 1 entries (1 files):
- nutrients-4162491-supplementary.pdf
